# Supplementary material for: Impact of sequential pediatric pneumococcal conjugate vaccination (PCV10/PCV13/PCV10) on serotype distribution and antimicrobial resistance in invasive and non-invasive Streptococcus pneumoniae isolates in Serbian children
Source: Front Microbiol. 2026 Apr 21;17:1801133. doi: 10.3389/fmicb.2026.1801133 (PMC13141683; doi:10.3389/fmicb.2026.1801133)
Supplement: Supplementary file 1 [file Table_1.xlsx]

## Sheet: List1
Supplementary Table 1. Serotype prevalence among invasive and non-invasive Streptococcus pneumoniae isolates collected from pediatric patients in Serbia, 2010–2024. Data include detected PCV and non-PCV serotypes with a prevalence greater than 1%. Asterisk (*) indicates statistically significant differences (p < 0.05) between pre- and post-PCV periods.
	Invasive isolates						Non-invasive isolates
	2010-2017			2018-2024			2010-2017			2018-2024
Serotype	<2 years	2-5 years	5-18 years	<2 years	2-5 years	5-18 years	<2 years	2-5 years	5-18 years	<2 years	2-5 years	5-18 years
1	3 (3.4%)	0 (0.0%)	0 (0.0%)	1 (1.6%)	0 (0.0%)	0 (0.0%)	0 (0.0%)	0 (0.0%)	0 (0.0%)	0 (0.0%)	0 (0.0%)	0 (0.0%)
4	1 (1.1%)	0 (0.0%)	1 (4.8%)	0 (0.0%)	1 (3.6%)	1 (4.0%)	0 (0.0%)	0 (0.0%)	0 (0.0%)	3 (2.6%)	0 (0.0%)	2 (3.3%)
5	0 (0.0%)	1 (4.3%)	0 (0.0%)	0 (0.0%)	0 (0.0%)	0 (0.0%)	0 (0.0%)	0 (0.0%)	0 (0.0%)	0 (0.0%)	0 (0.0%)	1 (1.6%)
6B	13 (14.6%)	0 (0.0%)	1 (4.8%)	4 (6.3%)	5 (17.9%)	3 (12.0%)	6 (19.4%)	11 (36.7%)	2 (12.5%)	9 (7.7%)	6 (5.0%) *	1 (1.6%)
7F	4 (4.5%)	1 (4.3%)	1 (4.8%)	3 (4.7%)	0 (0.0%)	1 (4.0%)	0 (0.0%)	0 (0.0%)	0 (0.0%)	0 (0.0%)	0 (0.0%)	1 (1.6%)
9V	1 (1.1%)	0 (0.0%)	0 (0.0%)	1 (1.6%)	0 (0.0%)	2 (8.0%)	0 (0.0%)	0 (0.0%)	0 (0.0%)	0 (0.0%)	0 (0.0%)	0 (0.0%)
14	16 (18.0%)	5 (21.7%)	2 (9.5%)	5 (7.8%)	3 (10.7%)	1 (4.0%)	1 (3.2%)	1 (3.3%)	0 (0.0%)	2 (1.7%)	1 (0.8%)	2 (3.3%)
18C	4 (4.5%)	2 (8.7%)	2 (9.5%)	4 (6.3%)	0 (0.0%)	2 (8.0%)	1 (3.2%)	0 (0.0%)	0 (0.0%)	0 (0.0%)	0 (0.0%)	0 (0.0%)
19F	19 (21.3%)	4 (17.4%)	3 (14.3%)	1 (1.6%) *	1 (3.6%)	1 (4.0%)	12 (38.7%)	7 (23.3%)	3 (18.8%)	7 (6.0%) *	2 (1.7%) *	4 (6.6%)
23F	5 (5.6%)	0 (0.0%)	1 (4.8%)	2 (3.1%)	1 (3.6%)	0 (0.0%)	2 (6.5%)	1 (3.3%)	1 (6.3%)	7 (6.0%)	2 (1.7%)	2 (3.3%)
3	2 (2.2%)	3 (13.0%)	1 (4.8%)	11 (17.2%) *	8 (28.6%)	5 (20.0%)	2 (6.5%)	2 (6.7%)	2 (12.5%)	1 (0.9%)	11 (9.2%)	14 (23.0%)
6A	8 (9.0%)	3 (13.0%)	1 (4.8%)	2 (3.1%)	0 (0.0%)	0 (0.0%)	1 (3.2%)	2 (6.7%)	2 (12.5%)	7 (6.0%)	9 (7.5%)	1 (1.6%)
19A	2 (2.2%)	0 (0.0%)	4 (19.0%)	9 (14.1%) *	3 (10.7%)	3 (12.0%)	1 (3.2%)	0 (0.0%)	0 (0.0%)	3 (2.6%)	5 (4.2%)	2 (3.3%)
22F	1 (1.1%)	0 (0.0%)	0 (0.0%)	3 (4.7%)	0 (0.0%)	1 (4.0%)	0 (0.0%)	0 (0.0%)	1 (6.3%)	2 (1.7%)	2 (1.7%)	1 (1.6%)
33F	1 (1.1%)	1 (4.3%)	1 (4.8%)	0 (0.0%)	0 (0.0%)	1 (4.0%)	0 (0.0%)	0 (0.0%)	0 (0.0%)	0 (0.0%)	0 (0.0%)	1 (1.6%)
8	0 (0.0%)	0 (0.0%)	0 (0.0%)	0 (0.0%)	1 (3.6%)	0 (0.0%)	0 (0.0%)	0 (0.0%)	0 (0.0%)	0 (0.0%)	0 (0.0%)	1 (1.6%)
10A	1 (1.1%)	0 (0.0%)	1 (4.8%)	0 (0.0%)	0 (0.0%)	0 (0.0%)	0 (0.0%)	0 (0.0%)	1 (6.3%)	9 (7.7%)	7 (5.8%)	4 (6.6%)
11A	1 (1.1%)	0 (0.0%)	0 (0.0%)	0 (0.0%)	0 (0.0%)	0 (0.0%)	2 (6.5%)	3 (10.0%)	2 (12.5%)	13 (11.1%)	9 (7.5%)	1 (1.6%)
12F	0 (0.0%)	1 (4.3%)	0 (0.0%)	0 (0.0%)	1 (3.6%)	0 (0.0%)	0 (0.0%)	0 (0.0%)	0 (0.0%)	0 (0.0%)	0 (0.0%)	0 (0.0%)
15B	0 (0.0%)	1 (4.3%)	0 (0.0%)	1 (1.6%)	0 (0.0%)	0 (0.0%)	0 (0.0%)	0 (0.0%)	1 (6.3%)	6 (5.1%)	10 (8.3%)	3 (4.9%)
6C	0 (0.0%)	0 (0.0%)	0 (0.0%)	2 (3.1%)	0 (0.0%)	0 (0.0%)	0 (0.0%)	0 (0.0%)	0 (0.0%)	3 (2.6%)	5 (4.2%)	4 (6.6%)
15A	0 (0.0%)	0 (0.0%)	0 (0.0%)	3 (4.7%)	0 (0.0%)	1 (4.0%)	0 (0.0%)	1 (3.3%)	0 (0.0%)	7 (6.0%)	8 (6.7%)	1 (1.6%)
15C	1 (1.1%)	0 (0.0%)	0 (0.0%)	0 (0.0%)	0 (0.0%)	0 (0.0%)	0 (0.0%)	0 (0.0%)	0 (0.0%)	3 (2.6%)	4 (3.3%)	1 (1.6%)
16F	0 (0.0%)	0 (0.0%)	0 (0.0%)	0 (0.0%)	0 (0.0%)	0 (0.0%)	0 (0.0%)	0 (0.0%)	0 (0.0%)	3 (2.6%)	8 (6.7%)	2 (3.3%)
23A	1 (1.1%)	1 (4.3%)	0 (0.0%)	1 (1.6%)	1 (3.6%)	1 (4.0%)	1 (3.2%)	1 (3.3%)	0 (0.0%)	5 (4.3%)	4 (3.3%)	0 (0.0%)
24F	1 (1.1%)	0 (0.0%)	0 (0.0%)	4 (6.3%)	2 (7.1%)	0 (0.0%)	0 (0.0%)	0 (0.0%)	0 (0.0%)	5 (4.3%)	6 (5.0%)	3 (4.9%)
35F	0 (0.0%)	0 (0.0%)	0 (0.0%)	0 (0.0%)	0 (0.0%)	0 (0.0%)	0 (0.0%)	0 (0.0%)	0 (0.0%)	4 (3.4%)	2 (1.7%)	1 (1.6%)
Other	2 (2.2%)	0 (0.0%)	1 (4.8%)	6 (9.4%)	1 (3.6%)	2 (8.0%)	1 (3.2%)	0 (0.0%)	0 (0.0%)	16 (13.7%)	16 (13.3%)	8 (13.1%)
NT	2 (2.2%)	0 (0.0%)	1 (4.8%)	3 (4.7%)	0 (0.0%)	0 (0.0%)	1 (3.2%)	1 (3.3%)	1 (6.3%)	2 (1.7%)	3 (2.5%)	0 (0.0%)
Total	89 (100%)	23 (100%)	21 (100%)	64 (100%)	28 (100%)	25 (100%)	31 (100%)	30 (100%)	16 (100%)	117 (100%)	120 (100%)	61 (100%)
