# Supplementary material for: Impact of sequential pediatric pneumococcal conjugate vaccination (PCV10/PCV13/PCV10) on serotype distribution and antimicrobial resistance in invasive and non-invasive Streptococcus pneumoniae isolates in Serbian children
Source: Front Microbiol. 2026 Apr 21;17:1801133. doi: 10.3389/fmicb.2026.1801133 (PMC13141683; doi:10.3389/fmicb.2026.1801133)
Supplement: Supplementary file 2 [file Table_2.xlsx]

## Sheet: Supplementary Table 2
Supplementary Table 2. Serotype-specific Invasiveness ratios (IRs) and distribution of invasive and non-invasive Streptococcus pneumonae isolates before and after PCV introduction.
Serotype	Pre-PCV Invasive (N)	Pre-PCV Non-invasive (N)	IR pre-PCV	Post-PCV Invasive (N)	Post-PCV Non-invasive (N)	IR post-PCV	p-value
6A	12	5	2.4	2	17	0.12	0.0004
10A	2	1	2	0	20	0	0.012
19F	26	22	0.68	3	13	0.23	0.02
14	23	2	6.66	9	5	4.55	0.075
3	6	11	0.58	24	26	2.33	1
6B	14	33	0.43	12	11	1.89	0.103
19A	6	1	3.47	15	10	3.79	0.439
23F	6	8	0.75	7	8	0.88	0.092
