# Supplementary material for: Impact of sequential pediatric pneumococcal conjugate vaccination (PCV10/PCV13/PCV10) on serotype distribution and antimicrobial resistance in invasive and non-invasive Streptococcus pneumoniae isolates in Serbian children
Source: Front Microbiol. 2026 Apr 21;17:1801133. doi: 10.3389/fmicb.2026.1801133 (PMC13141683; doi:10.3389/fmicb.2026.1801133)
Supplement: Supplementary file 3 [file Table_3.xlsx]

## Sheet: Supplementary Table 3
Supplementary Table 3. Distribution of Streptococcus pneumoniae sequence types (STs) and associated serotypes before and after PCV introduction.
ST	Total isolates (N)	Total isolates (%)	Associated serotypes	Pre-PCV dominant (N, %)	Post-PCV dominant (N, %)	Change type	p-value
1377	15	10.1	3, 6B	3 (4, 100.0%)	3 (10, 90.9%)	Stable	0.5325
320	14	9.4	19A, 19F	19F (7, 100.0%)	19A (6, 85.7%)	Switch	0.0012
473	11	7.4	6A, 6B	6A (6, 75.0%)	6A (2, 66.7%)	Stable	0.7823
8144	11	7.4	6B, 19F	6B (6, 85.7%)	6B (4, 100.0%)	Stable	0.4279
180	8	5.4	3	3 (1, 100.0%)	3 (7, 100.0%)	Stable	1
15	7	4.7	14	14 (5, 100.0%)	14 (2, 100.0%)	Stable	1
386	4	2.7	6B, 6C	-	6C (2, 50.0%)	New (post-PCV)
114	3	2	18C	18C (3, 100.0%)	-	Pre-only
143	3	2	14	14 (1, 100.0%)	14 (2, 100.0%)	Stable	1
191	3	2	7F	7F (1, 100.0%)	7F (2, 100.0%)	Stable	1
271	3	2	19F	19F (3, 100.0%)	-	Pre-only
433	3	2	22F	-	22F (3, 100.0%)	New (post-PCV)
2829	3	2	23A, 23F	-	23F (2, 66.7%)	New (post-PCV)
4677	3	2	24F	-	24F (3, 100.0%)	New (post-PCV)
72	2	1.3	7F, 24F	24F (1, 100.0%)	7F (1, 100.0%)	Switch	0.1573
81	2	1.3	23F	23F (2, 100.0%)	-	Pre-only
102	2	1.3	18C	-	18C (2, 100.0%)	New (post-PCV)
156	2	1.3	9A, 9V	9A (1, 50.0%)	-	Pre-only
179	2	1.3	19F	19F (2, 100.0%)	-	Pre-only
199	2	1.3	19A	19A (1, 100.0%)	19A (1, 100.0%)	Stable	1
230	2	1.3	7F, 24F	7F (1, 100.0%)	24F (1, 100.0%)	Switch	0.1573
273	2	1.3	6B	6B (2, 100.0%)	-	Pre-only
550	2	1.3	14	14 (2, 100.0%)	-	Pre-only
1233	2	1.3	18C		18C (2, 100.0%)	New (post-PCV)
1451	2	1.3	6D, 19A		19A (1, 50.0%)	New (post-PCV)
2013	2	1.3	19A	-	19A (2, 100.0%)	New (post-PCV)
9102	2	1.3	7F	7F (1, 100.0%)	7F (1, 100.0%)	Stable	1
18090	2	1.3	14	14 (2, 100.0%)	-	Pre-only
30	1	0.7	7F	7F (1, 100.0%)	-	Pre-only
63	1	0.7	15A	-	15A (1, 100.0%)	New (post-PCV)
113	1	0.7	18C	18C (1, 100.0%)	-	Pre-only
242	1	0.7	23F	-	23F (1, 100.0%)	New (post-PCV)
306	1	0.7	1	-	1 (1, 100.0%)	New (post-PCV)
399	1	0.7	6A	6A (1, 100.0%)	-	Pre-only
450	1	0.7	19F	-	19F (1, 100.0%)	New (post-PCV)
496	1	0.7	18C	18C (1, 100.0%)	-	Pre-only
634	1	0.7	23F	23F (1, 100.0%)	-	Pre-only
645	1	0.7	19A	19A (1, 100.0%)	-	Pre-only
861	1	0.7	15A	-	15A (1, 100.0%)	New (post-PCV)
878	1	0.7	19A	19A (1, 100.0%)	-	Pre-only
1262	1	0.7	15B	-	15B (1, 100.0%)	New (post-PCV)
2068	1	0.7	12A	-	12A (1, 100.0%)	New (post-PCV)
2298	1	0.7	9N	-	9N (1, 100.0%)	New (post-PCV)
2345	1	0.7	19A	-	19A (1, 100.0%)	New (post-PCV)
3347	1	0.7	14	-	14 (1, 100.0%)	New (post-PCV)
3557	1	0.7	15C	15C (1, 100.0%)	-	Pre-only
4010	1	0.7	19A	-	19A (1, 100.0%)	New (post-PCV)
4811	1	0.7	8		8 (1, 100.0%)	New (post-PCV)
5139	1	0.7	15A	-	15A (1, 100.0%)	New (post-PCV)
5240	1	0.7	6B	6B (1, 100.0%)	-	Pre-only
8421	1	0.7	18C	-	18C (1, 100.0%)	New (post-PCV)
11340	1	0.7	19A	19A (1, 100.0%)	-	Pre-only
15253	1	0.7	24F	-	24F (1, 100.0%)	New (post-PCV)
19215	1	0.7	6A	6A (1, 100.0%)	-	Pre-only
180_gdh	1	0.7	3	-	3 (1, 100.0%)	New (post-PCV)
280_gki	1	0.7	3	3 (1, 100.0%)	-	Pre-only
2812_xpt	1	0.7	19A	-	19A (1, 100.0%)	New (post-PCV)
8144_gdh	1	0.7	6B	-	6B (1, 100.0%)	New (post-PCV)
